# Supplementary material for: Transcriptional Regulation: Effects of Promoter Proximal Pausing on Speed, Synchrony and Reliability
Source: PLoS Comput Biol. 2011 May 12;7(5):e1001136. doi: 10.1371/journal.pcbi.1001136 (PMC3093350; doi:10.1371/journal.pcbi.1001136)
Supplement: Text S2 — Matlab code to implement the analyses described in the main text and outlined in detail in Text S1. (6.06 MB ZIP) [file pcbi.1001136.s008.zip]

Archive with 34 entries (31 files):
- MarkovToolbox/
- MarkovToolbox/Cell_data.mat
- MarkovToolbox/comp_pdist_multloop.mat
- MarkovToolbox/Compare_Models.m
- __MACOSX/
- __MACOSX/MarkovToolbox/
- __MACOSX/MarkovToolbox/._Compare_Models.m
- MarkovToolbox/Compare_Models_altstep.m
- __MACOSX/MarkovToolbox/._Compare_Models_altstep.m
- MarkovToolbox/Complex_model_r111610.m
- __MACOSX/MarkovToolbox/._Complex_model_r111610.m
- MarkovToolbox/FK_direct_added-loop.m
- __MACOSX/MarkovToolbox/._FK_direct_added-loop.m
- MarkovToolbox/Markov_simp_model_add_rev.m
- __MACOSX/MarkovToolbox/._Markov_simp_model_add_rev.m
- MarkovToolbox/multiloop_full.m
- __MACOSX/MarkovToolbox/._multiloop_full.m
- MarkovToolbox/multiloop_pdist.m
- __MACOSX/MarkovToolbox/._multiloop_pdist.m
- MarkovToolbox/multiloop_pre_b_data.mat
- MarkovToolbox/plot_complexmodel_results.m
- __MACOSX/MarkovToolbox/._plot_complexmodel_results.m
- MarkovToolbox/plotbdist.m
- __MACOSX/MarkovToolbox/._plotbdist.m
- MarkovToolbox/plotdata_addk32.mat
- MarkovToolbox/plotdata_regk23.mat
- MarkovToolbox/plots_simpmodel.m
- __MACOSX/MarkovToolbox/._plots_simpmodel.m
- MarkovToolbox/Readme.txt
- __MACOSX/MarkovToolbox/._Readme.txt
- MarkovToolbox/SeriesDecomp.m
- __MACOSX/MarkovToolbox/._SeriesDecomp.m
- MarkovToolbox/SeriesDecomp_pdist.m
- __MACOSX/MarkovToolbox/._SeriesDecomp_pdist.m
