# Supplementary material for: Transcriptional Regulation: Effects of Promoter Proximal Pausing on Speed, Synchrony and Reliability
Source: PLoS Comput Biol. 2011 May 12;7(5):e1001136. doi: 10.1371/journal.pcbi.1001136 (PMC3093350; doi:10.1371/journal.pcbi.1001136)
Supplement: Text S2 — Matlab code to implement the analyses described in the main text and outlined in detail in Text S1. (6.06 MB ZIP) [file pcbi.1001136.s008.zip › MarkovToolbox/Complex_model_r111610.m]

%                               model_CompFull2b.m
%
% Alistair Boettiger                                   Date Begun: 04/06/09
% Levine Lab                                     Functional Since: 05/05/09
% Functional computational code                     Last Modified: 11/16/09

% Notes:
% compute moment generating function of first passage times for arbitrary
% pinch point decomposed (series) Markov Chains using Matlab's symbolic
% Algebra routines
% This code is complete
% This code uses codes SeriesDecomp.m

% This code runs the model and produces figure 3 of the main text as it
% stood on 5-18-10.  It now also loads data from the full probability
% distribution approach to complete panel D of figure 3.  
% 


% Modified 10/18/09 to remove state 0. 
% Modified 10/20/09 to clean up code
% Modified 11/07/09 to fix bug k53 and k54 missing (had used k35 and k45)
% Code relocated to Code folder of Markov Project 03-21-10 
% Modified: 10/28/10
% Modified: 11/16/10 to truncate small values of kab and kba
% Modified: 11/19/10 to use different values from distribution function.  

clear all;
tic
% 
% Specific Model Constants
kab = sym('kab','real');
kba = sym('kba','real');
k12 = sym('k12','real'); 
k21 = sym('k21','real'); 
k23 = sym('k23','real'); 
k24 = sym('k24','real'); 
k32 = sym('k32','real'); 
k35 = sym('k35','real');
k53 = sym('k53','real');
k54 = sym('k54','real');
k42 = sym('k42','real'); 
k45 = sym('k45','real'); 
k56 = sym('k56','real'); 
k65 = sym('k65','real'); 
k67 = sym('k67','real'); 
k78 = sym('k78','real'); 


Gen =  [[-kab,kab];  % enhancer chain
       [kba,-kba]];


% Submatrices for initiation regulated system
GI{1} = zeros(3); 

GI{2}=[[-kab,kab,0];
    [kba, -kba-k12, k12];
    [0, k21, -k21]];

GI{3}=[[-k23-k24, k23, k24, 0];
    [k32, -k32-k35, 0, k35];
    [k42, 0, -k42-k45, k45];
    [0, k53, k54, -k53-k54]];

GI{4} =[[-k56, k56, 0, 0];
    [k65, -k65-k67, k67, 0];
    [0, 0, -k78, k78];
    [0, 0, 0, 0]];

 [m1I,m2I] = SeriesDecomp(GI); 
 
 toc

%%

% % Submatrices for elongation regulated system 
% GE{1} = zeros(3); 
% 
% 
% GE{2}=[[-k12, k12];
%        [k21, -k21]];
% 
% 
% GE{3}=[[-k23-k24, k23, k24, 0];
%     [k32, -k32-k35, 0, k35];
%     [k42, 0, -k42-k45, k45];
%     [0, k53, k54, -k53-k54]];
% 
% GE{4}=[[-k56, k56, 0, 0];
%     [k65, -k65-k67, k67, 0];
%     [0, 0, -k78, k78];
%     [0,0,0,0]]; % kab kba integrated below
% 
%  [m1Et,m2Et] = SeriesDecomp(GE); % means without enhnacer yet
% %    
% 
% syms lambda;
% f = length(Gen);
% Gen_star = Gen; 
% Gen_star(f,:) = zeros(1,f); 
% iGen = inv(lambda*eye(f) - Gen_star);
% mS = -subs(diff(lambda*iGen(1,f),lambda),lambda,0); % mean for enhancer chain 
% m2S = subs(diff(diff(lambda*iGen(1,f),lambda),lambda),lambda,0); % 2nd moment for enhancer chain 


%%
clear all; tic
load modelFull2b_solns;

p = kab/(kab+kba); 

% p = kba/(kab+kba); % probability of find ing the system in the final state
% should be computed directly from the final element of the kernel of the
% matrix Gen.  Matlab refuses to compute kernel through left divide.  
m1E = m1Et + mS*(1-p);
m2E = m2Et + (1-p)*(2*m1Et*mS+m2S); 


save modelFull2b_solns;

%       1    2    3  4    5  6   7  8    9   10  11  12 13  14  15  16
vars = [k12,k21,k23,k24,k32,k35,k53,k54,k42,k45,k56,k65,k67,k78,kab,kba];
% vals = [ 1 , 1 , 1 , 1 , 1 , 1 , 1 , 1 , 1 , 1 , 1 , 1 ,.1 , 1 ];
% 
  grad_mE = jacobian(m1E,vars);
  grad_sE = jacobian(m2E-m1E^2,vars);
  grad_mI = jacobian(m1I,vars);
  grad_sI = jacobian(m2I-m1I^2,vars);
  grad_nE = jacobian((m2E-m1E^2)/m1E,vars);
  grad_nI = jacobian((m2I-m1I^2)/m1I,vars);
%  
%  
%  save complex_solns_gradsVN;
 
toc 

% 1.7 seconds in maple
% 3.2 seconds in mupad

% % Print solutions 
 
%  fid = fopen('modelFull_solns.txt', 'wt');
% fprintf(fid, ['m1E = ', char(m1E), '\n', '  \n',...
%     'm2E = ', char(m2E), '\n', '  \n',...
%     'm1I = ', char(m1I), '\n', '  \n',...
%     'm2I = ', char(m2I), '\n', '  \n',...
%     'grad_mE = ', char(grad_mE), '\n', '  \n',...
%     'grad_mI = ', char(grad_mI), '\n', '  \n',...    
%     ]  );
% fclose(fid);

% convert solutions in symbolic expression to matlab commands with
% variables for inputs.  This is much faster than 'subs' command, sadly. 
%%
% solns = {char(m1E); char(m2E); char(m1I); char(m2I)};% ...
    %char(grad_mE); char(grad_sE); char(grad_nE); char(grad_mI); char(grad_sI); char(grad_nI)};
    
   % solns = {char(grad_mE);char(grad_mI)};
    solns = { char(grad_sE); char(grad_nE);  char(grad_sI); char(grad_nI)}
   
for k =1:length(solns) 
    solns{k}(strfind(solns{k},'k'))='K';
    % remove text 'matrix' from beginning of character matrices
    try % this will only work if the statement begins with 'matrix(
    solns{k}(strfind(solns{k},'matrix'):6)='      ';
    catch
    end
end


% solns = {char(m1E); char(m2E); char(m1I); char(m2I); ...
%     char(grad_mE); char(grad_sE); char(grad_nE); char(grad_mI); char(grad_sI); char(grad_nI)};
% for k =1:length(solns) 
%     solns{k}(strfind(solns{k},'k'))='K';
%     % remove text 'matrix' from beginning of character matrices
%     try % this will only work if the statement begins with 'matrix(
%     solns{k}(strfind(solns{k},'matrix'):6)='      ';
%     catch
%     end
% end


 % save complex_solns_gradsVN;


%%
% load complex_solns_gradsVN;
 tic

 % .04*N seconds in mupad
 % Does not run as written in maple.  
 
N=1; 
P = length(vars); 
%M1E = zeros(N,1); M2E = M1E; M1I = M1E; M2I = M1E; 
 GmE = zeros(N,P);% GsE = GmE; GnE = GmE; 
 GmI = GmE;% GsI = GmE; GnI = GmE; 
vars = zeros(N,P); 

for i=1:N
 K12 = rand; K23 = rand; K24 = rand;  K35 = rand;  K45 = rand; K53=rand; K54=rand;
 K56 = rand; K67 = rand; K78 = rand;     Kab = rand; Kba = rand;
 K21 = rand; K32 = rand; K42 = rand; K65 = rand;
 vars(i,:) = [K12,K21,K23,K24,K32,K35,K53,K54,K42,K45,K56,K65,K67,K78,Kab,Kba];
% M1E(i) = eval(solns{1});
% M2E(i) = eval(solns{2});
% M1I(i) = eval(solns{3});
% M2I(i) = eval(solns{4});
% GmE(i,:) = eval(solns{1}); %eval(solns{5});
 GsE(i,:) = eval(solns{1}); % eval(solns{6});
 GnE(i,:) = eval(solns{2}); % eval(solns{7});
% GmI(i,:) =  eval(solns{4}); %eval(solns{8});
 GsI(i,:) =eval(solns{3});%  eval(solns{9});
 GnI(i,:) = eval(solns{4}); % eval(solns{10});
end

toc

% save complex_gradsVN-10-28-10

%%

% Export Data

% Data = [GmE;GmI;vars];
 Data = [GsE;GnE;GsI;GnI;vars];
% Data = [GmE;GsE;GnE;GmI;GsI;GnI;vars];

fn = '/Users/alistair/Documents/Berkeley/Levine_Lab/Projects/Markov Modeling/Code/Data_fixVN.txt';


 dlmwrite(fn,Data); 
 %%

% save modelFull2b_data2; % 11/03/09
% save model_data-10-06-10; % 10/06/10 

M1E = nonzeros(M1E);
M2E = nonzeros(M2E);
M1I = nonzeros(M1I);
M2I = nonzeros(M2I);


s2E = M2E - M1E.^2;
s2I = M2I - M1I.^2;
nE = s2E./M1E;
nI = s2I./M1I;
nE3 = s2E./M1E.^3;
nI3 = s2I./M1I.^3;
fano_E = s2E./M1E.^2;
fano_I = s2I./M1I.^2;

dmv = M1I - M1E;
dsv = s2I - s2E;
dnv = nI - nE;
%dn2 = nI2 - nE2;


rmv = M1I./M1E;
rsv = s2I./s2E;
%rnv = nI./nE;
rtv = (s2I./M1I) ./ (s2E./M1E);  % fixed 10/06/10  was sI^2 but s is var not std

r_fano = (s2I./M1I.^2) ./ (s2E./M1E.^2); 

F_I = (s2I./M1I.^2);
F_E = (s2E./M1E.^2);

% rtv = sort(rtv);


 %  modelFull2b_data;   11/10/09
 % save modelFull2b_data2;  % 11/23/09

% save model_data-10-06-10; % 10/06/10 

% save complex_data-10-28-10;

%% Figure 3 of Main Text
load complex_data-10-28-10;
% load modelFull2b_data2; 
 % load model_data-10-06-10; % 10/06/10 

 % in equilibrium
 
 slowR = min(vars(:,1:14)');
 
 kab_slow = vars(:,15) < .1*slowR';
 kba_slow = vars(:,16) < .1*slowR';
 noneq = kab_slow | kba_slow;
 
%  rmv2 = rmv(~noneq);
%  rsv2 = rsv(~noneq); 
%  rtv2 = rtv(~noneq); 

% Peter recommends no truncation
 rmv2 = rmv;
 rsv2 = rsv; 
 rtv2 = rtv; 
 
offset = .1;
bins = 70;
xmax = 3;
xmin = -1; 
m = log2(rmv2); s = log2(rsv2); n = log2(rtv2);
xs = linspace(xmin,xmax,bins); 
% fano = log2(r_fano); nf = linspace(-1,xmax-.025,bins); 


F = 10; 

figure(3); clf; 
subplot(2,2,1);
mp = m(m>0); 
mn = m(m<0); 
hist(mn,xs);
  h = findobj(gca,'Type','patch');
  set(h,'EdgeColor','none','FaceColor','r'); hold on;
 hist(mp,xs); 
  xlim([xmin-offset,xmax+offset]);  
 xlabel('log_{2}(\mu_{IR}/\mu_{ER})'); set(gca,'YTickLabel',' ');
 ylabel('frequency');  set(gca,'FontSize',F);
title('Mean Expression Speed, \mu','FontSize',F);

subplot(2,2,2);
sp = s(s>0);
sn = s(s<0);
 hist(sn,xs); 
  h = findobj(gca,'Type','patch');
  set(h,'EdgeColor','none','FaceColor','r'); hold on;
 hist(sp,xs); 
  xlim([xmin-offset,xmax+offset]); 
xlabel('log_{2}(\sigma^2_{IR}/\sigma^2_{ER})');  set(gca,'YTickLabel',' ');
title('Variance in Expression Timing, \sigma^2','FontSize',F); set(gca,'FontSize',F);


subplot(2,2,3);
np = n(n>0);
nn = n(n<0);
 hist(nn,xs); hold on;
     h = findobj(gca,'Type','patch');
  set(h,'EdgeColor','none','FaceColor','r');
 hist(np,xs); 
  xlim([xmin-offset,xmax+offset]); 
xlabel('log_{2}(\eta_{IR}/\eta_{ER})');  set(gca,'YTickLabel',' ');
title('Noise in transcript number, \eta','FontSize',F); 
set(gcf,'color','w'); set(gca,'FontSize',F);


 load compfull_pdist3_data; 

 figure(1); clf;
 
% subplot(2,2,4); 
 plot(lam/60,FI,'b','LineWidth',2); hold on; 
  plot(lam/60,FE,'r','LineWidth',2);    xlim([0,lam(end)/60]); %ylim([0,1.2E-3]);
% title(['\mu_{ER} = ',num2str(mean_E,2), ' \sigma_{ER} = ', num2str(std_E,2),  ...
%     '       \mu_{IR} = ',num2str(mean_I,2), ' \sigma_{IR} = ', num2str(std_I,2),...
%     '  minutes'],'FontSize',15);
 xlabel('time (minutes)','FontSize',F); 
set(gca,'FontSize',F); set(gcf,'color','w');
legend('IR Model','ER Model')
title('PDF for \tau'); 
% 
% 
 figure(4); clf; 

 hist(fano,nf); xlim([-1,xmax]);
    nh = hist(n,nf); 
  hold on; plot([0,0],[0,4/3*max(nh)],'m--','LineWidth',2);
  
    h = findobj(gca,'Type','patch');
  set(h,'EdgeColor','none','FaceColor','b');
  ylim([0,max(nh)]); ylabel('frequency'); 
xlabel('log_{10}(F_{IR}) -log_{10}(F_{ER})');  set(gca,'YTickLabel',' ');
title('Fano Factor, F','FontSize',F); 
set(gcf,'color','w'); set(gca,'FontSize',F);


%%
th = .1;
wm = .005;
m = log10(rmv); mr = m(m<=th); mb = m(m>th);
rb = round(th/wm); 
bb = round((max(m)-th)/wm);
ws = .005;
s = log10(rsv); sr = s(s<=th); sb = s(s>th);
srb = round(th/ws); 
sbb = round((max(s)-th)/ws);
wn=.003;
n = log10(rtv); nr = n(n<=0); nb = n(n>0);
nrb = round(-min(n)/wn); 
nbb = round(max(n)/wn);

C = [1,.4,.4];

figure(2); clf; subplot(3,1,1);
 hist(mr,rb); hr = findobj(gca,'Type','patch');
 set(hr,'FaceColor',C,'EdgeColor',C); hold on;
  hist(mb,bb); xlim([-.2,2]);
xlabel('log(\mu_{IR}/\mu_{ER})'); set(gca,'YTickLabel',' ');
title('Mean Expression Speed');
mf = length(mr)/(length(mr)+length(mb)); 
legend([num2str(mf*100,2),'% similar']);

subplot(3,1,2);
 hist(sr,srb); 
 hs = findobj(gca,'Type','patch');
 set(hs,'FaceColor',C,'EdgeColor',C); hold on; 
 hist(sb,sbb); xlim([-.2,2]);
xlabel('log(\sigma^2_{IR}/\sigma^2_{ER})');  set(gca,'YTickLabel',' ');
title('Variance in Expression Timing'); 
sf = length(sr)/(length(sr)+length(sb)); 
legend([num2str(sf*100,2),'% similar']);

subplot(3,1,3);
hist(nr,nrb); hn = findobj(gca,'Type','patch');
set(hn,'FaceColor',C,'EdgeColor',C);
hold on;  hist(nb,nbb); 
% hb = findobj(gca,'Type','patch'); set(hb,'FaceColor','b','EdgeColor','b');
xlim([-.2,2]);
xlabel('log(\eta_{IR}/\eta_{ER})');  set(gca,'YTickLabel',' ');
title('Noise in transcript number'); 
nf = length(nr)/(length(nr)+length(nb)); 
legend([num2str(nf*100,2),'% IR < ER']);
set(gcf,'color','w');


%% 

i = 0;
figure(3); clf; figure(4); clf; figure(5); clf;
for j=1:16

k_e_fast = vars(m>th,j);
k_e_slow = vars(m<th,j);
k_e_sync = vars(s>th,j);
k_e_async = vars(s<th,j);
k_e_unif = vars(n>0,j);
k_e_nonunif = vars(n<0,j);

    i=i+1;
     figure(3);   subplot(16,2,i); hist(k_e_slow);
     hr = findobj(gca,'Type','patch'); set(hr,'FaceColor',C,'EdgeColor',C);
     figure(4); subplot(16,2,i); hist(k_e_async);
     hr = findobj(gca,'Type','patch'); set(hr,'FaceColor',C,'EdgeColor',C);
    figure(5);  subplot(16,2,i); hist(k_e_nonunif);
    hr = findobj(gca,'Type','patch'); set(hr,'FaceColor',C,'EdgeColor',C);

    i = i+1;
    figure(3); subplot(16,2,i); hist(k_e_fast); 
     hr = findobj(gca,'Type','patch'); set(hr,'FaceColor','k','EdgeColor','k');
    figure(4); subplot(16,2,i); hist(k_e_sync);
     hr = findobj(gca,'Type','patch'); set(hr,'FaceColor','k','EdgeColor','k');
    figure(5);  subplot(16,2,i); hist(k_e_unif);
     hr = findobj(gca,'Type','patch'); set(hr,'FaceColor','k','EdgeColor','k');
end

figure(3); set(gcf,'color','w'); 

figure(4); set(gcf,'color','w'); 

figure(5); set(gcf,'color','w'); 

% save model_results2b


%% Export Data
