# Supplementary material for: Transcriptional Regulation: Effects of Promoter Proximal Pausing on Speed, Synchrony and Reliability
Source: PLoS Comput Biol. 2011 May 12;7(5):e1001136. doi: 10.1371/journal.pcbi.1001136 (PMC3093350; doi:10.1371/journal.pcbi.1001136)
Supplement: Text S2 — Matlab code to implement the analyses described in the main text and outlined in detail in Text S1. (6.06 MB ZIP) [file pcbi.1001136.s008.zip › MarkovToolbox/plot_complexmodel_results.m]

%%                               Plot_complexmodel_results
% Alistair Boettiger
% Levine Lab

%% Required Function  
% plotbdist

clear all;


load multiloop_pre_b_data; 
% the correct way to do this, with function calls.  
%%

xmin = -1; xmax = 2; bins = 60;

hout = figure(2); clf; 
subplot(1,4,1); b = 1; 
plotbdist(M1E_18,M2E_18,M1E_58,M2E_58,M1I_18,M2I_18,M1I_58,M2I_58,b,xmin,xmax,bins,3)

figure(2); subplot(1,4,2); b = .9;
plotbdist(M1E_18,M2E_18,M1E_58,M2E_58,M1I_18,M2I_18,M1I_58,M2I_58,b,xmin,xmax,bins,3)

figure(2); subplot(1,4,3);  b = .3;
plotbdist(M1E_18,M2E_18,M1E_58,M2E_58,M1I_18,M2I_18,M1I_58,M2I_58,b,xmin,xmax,bins,3)

figure(2); subplot(1,4,4);  b = 0;
plotbdist(M1E_18,M2E_18,M1E_58,M2E_58,M1I_18,M2I_18,M1I_58,M2I_58,b,xmin,xmax,bins,3)

%%

xmin = -1; xmax = 3; bins = 60;

figure(1); clf;  subplot(1,3,1);  b = 0;
plotbdist(M1E_18,M2E_18,M1E_58,M2E_58,M1I_18,M2I_18,M1I_58,M2I_58,b,xmin,xmax,bins,1)

figure(1); subplot(1,3,2);  b = 0;
plotbdist(M1E_18,M2E_18,M1E_58,M2E_58,M1I_18,M2I_18,M1I_58,M2I_58,b,xmin,xmax,bins,2)

figure(1); subplot(1,3,3);  b = 0;
plotbdist(M1E_18,M2E_18,M1E_58,M2E_58,M1I_18,M2I_18,M1I_58,M2I_58,b,xmin,xmax,bins,3)
