# Supplementary material for: Transcriptional Regulation: Effects of Promoter Proximal Pausing on Speed, Synchrony and Reliability
Source: PLoS Comput Biol. 2011 May 12;7(5):e1001136. doi: 10.1371/journal.pcbi.1001136 (PMC3093350; doi:10.1371/journal.pcbi.1001136)
Supplement: Text S2 — Matlab code to implement the analyses described in the main text and outlined in detail in Text S1. (6.06 MB ZIP) [file pcbi.1001136.s008.zip › MarkovToolbox/Readme.txt]

Markov Modeling Toolbox README

version 1.0

This work is licensed under GNU General Public License (GPLv3) and Creative Commons License as described by PLoS Computational Biology.  (www.ploscompbiol.org/). 
You may freely use, modify, or share this code provided you attribute the authors: (Alistair N Boettiger, Peter L Ralph and Steven N Evans).  
Contact alistair@berkeley.edu or boettiger.alistair@gmail.com for questions.  

Code to implement Markov chain analysis of molecular assembly processes that can be decomposed by pinchpoints.
All code implemented in Boettiger, Ralph, and Evans is included in this toolbox.  This package can also be found at: http://alistairboettiger.info/home/Software.html
For an updated version of the toolbox, please see our Github repository:
https://github.com/AlistairBoettiger/Transcription
