# Supplementary material for: Transcriptional Regulation: Effects of Promoter Proximal Pausing on Speed, Synchrony and Reliability
Source: PLoS Comput Biol. 2011 May 12;7(5):e1001136. doi: 10.1371/journal.pcbi.1001136 (PMC3093350; doi:10.1371/journal.pcbi.1001136)
Supplement: Text S2 — Matlab code to implement the analyses described in the main text and outlined in detail in Text S1. (6.06 MB ZIP) [file pcbi.1001136.s008.zip › MarkovToolbox/SeriesDecomp.m]

%
%-------------------------------------------------------------------------%
%%          Series Decomposition of High Degree Markov Chains            %%
%-------------------------------------------------------------------------%
%    
%
% Alistair Boettiger                                   Date Begun: 04/06/09
% Levine Lab                                     Functional Since: 04/13/09
% Functionally Complete                             Last Modified: 04/13/09
%
%
%% Notes: 
%   SeriesDecomp.m custom matlab function
%   Take pinchpoint decomposed markov assembly chains and compute first
%   passage times through the chain.  Return first and second moments 
%
%% This function is called by:
%   Compare_Models.m 
%   Markov_simp_model.m
%
%% Inputs
% G -- Cell array of the submatrices decomposed around the pinch-points
% 
%% Outputs
% m1b -- mean transition time from initial state to final state
% m2b -- 2nd moment for transition time from initial to final state


% ------------- Compute LaPlace Transform of Transition Time ------------ % 
function [m1b,m2b] = SeriesDecomp(G)  

n = length(G)-1; % first box of G

% initialize variables
 x=cell(n+1,1); a = sym(zeros(n,1)); b = a; c= a; d=a; Ig=x;
 
% compute eigenvectors of the G_{-sf}^k sub-matrices indexed by k
% x_i = sum_{i~=s,f} x(s)_s (G_{-sf})^{-1}_{ij} G_{jf},  eq (41)
for k = 2:n+1 % k=1
    Ig{k} = inv(G{k}(2:end-1,2:end-1)); % invert G_{-sf}
    x{k} = [-(Ig{k}(:,:)*G{k}(2:end-1,end))',1]; % do sum over i as a matrix product. 
    % note that x^k_f = 1 by definition.  We've shortcut to that here
    %   This gives the vector x^k = {x_i} 
end
x{1} = [1,1]; % x{n+2} = [1,1]; % not needed 
%
% Compute transition probabilities to:   (eval equations (44)-(47))
%     (a) move forward and hit p_{k+1}  (w/o returning to p_k)
%     (b) drop back and hit p_{k-1}  (w/o returning to p_k)
%     (c) move forward but return to p_k (before hitting p_k+1) (excursion into X^{k+1})   
%     (d) drop back into X^{k} but return to p_k (before hitting p_k-1) (excursion into X^k}).                   
%
% note: p_k are the pinch points such that p_0 = s_{k=1} and p_n+1 = f_{k=n}
% We define P as the transition between pinch points so we want to stop the
% chain at each pinch point and ask which of the possabilities happens
% next, (a)-(d).

% sum only over i~=s,f, since x
for k=1:n  % k=0:n-1
    a(k) = -sum( G{k+1}(1,2:end)./( G{k+1}(1,1)+G{k}(end,end)).*x{k+1} );     % (39)
    b(k) = -sum( G{k}(end,1:end-1)./( G{k+1}(1,1)+G{k}(end,end)).*(1-x{k}) ); % (40)
    c(k) = -sum( G{k+1}(1,2:end)./( G{k+1}(1,1)+G{k}(end,end)).*(1-x{k+1}) ); % (41)
    d(k) = -sum( G{k}(end,1:end-1)./( G{k+1}(1,1)+G{k}(end,end)).*x{k} );     % (42)
end

save test2;

% compute matrix P from a and b.
% substitute equations (39) and (40) into (26)
P = sym(zeros(n+1,n+1));
if n>1
P = P + diag(a,1); 
P = P + diag(b,-1);
end
P = P + diag(1-[a;0]-[0;b(1:end)]);
P(end,end-1:end) = [0,1];     % (26) 


% Compute Moments for Excursions Between Subchains
%   
 % forward excursions
ET_f=sym(zeros(n,1)); ET2_f = ET_f; ET_cw = ET_f; ET2_cw = ET_f; ET_ccw = ET_f;
ET2_ccw = ET_f; ET_b = ET_f; ET2_b = ET_f; ET_o = ET_f; ET2_o = ET_f; 
ES = ET_f; ES2 = ET_f; M2 = sym(zeros(n,n+1)); S2=M2; 

for k=1:n
 % precompute inversions and modified matrix G**  (Gss)  
    iGb = inv(G{k+1}(2:end-1,2:end-1));
    iG1 = iGb^2;
    iG2 = iGb^3; 
    
 
        % Corollary 3.2 / equation (48)  
 nx = [0,x{k+1}]'; % nx(nx==0) = 1; %denominator
 inx = (nx~=0); inx(1)=0; inx(end) = 0; 
 inxs = inx(2:end-1); 
  
 mx = 1-[0,x{k+1}]';
 imx = (mx~=0); imx(1)=0; imx(end) = 0; 
 imxs = imx(2:end-1); 
  xs = [0,x{k+1}];
  
  save test;
 
    

  
  if isempty( G{k+1}(1,inx)) == 0
     ET_f(k) = -( G{k+1}(1,inx) ./ (G{k+1}(1,1)*xs(inx)) ) * iG1(inxs,inxs)*G{k+1}(inx,end) ; 
     ET2_f(k) = 2*( G{k+1}(1,inx) ./ (xs(inx)*G{k+1}(1,1)) ) * iG2(inxs,inxs)*(G{k+1}(inx,end)) ;
  end
  if isempty( G{k+1}(1,imx)) == 0
     ET_cw(k) =  -( G{k+1}(1,imx) ./ ((1-xs(imx))*G{k+1}(1,1)) ) * iG1(imxs,imxs)*(G{k+1}(imx,1)) ; 
     ET2_cw(k) =  2*( G{k+1}(1,imx) ./ ((1-xs(imx))*G{k+1}(1,1)) ) * iG2(imxs,imxs)*(G{k+1}(imx,1) );
  end
  


 save test; % load test
   i2x = G{k+1}(end,:)'~=0; % don't add terms where the numerator is zero (even if the denom is also zero)    
 icnx = i2x&inx; % combine excluded terms
 icnxs = icnx(2:end-1); % 
  icmx = i2x&imx; % combine excluded terms
 icmxs = icmx(2:end-1); 


if k<n && (isempty( G{k+1}(end,icnx)) == 0)
 % all E[\tau_] are indexed by the index of the starting pinchpoint k+1.  
     ET_ccw(k) = -( G{k+1}(end,icnx) ./ (xs(icnx)*G{k+1}(end,end)) ) * iG1(icnxs,icnxs)*(G{k+1}(icnx,end)) ; 
     ET2_ccw(k) = 2*( G{k+1}(end,icnx) ./ (xs(icnx)*G{k+1}(end,end)) ) *  iG2(icnxs,icnxs)*(G{k+1}(icnx,end)) ; 
end
if k<n && (isempty( G{k+1}(end,icmx)) == 0)
     ET_b(k) =  -( G{k+1}(end,icmx) ./ ((1-xs(icmx))*G{k+1}(end,end)) ) *iG1(icmxs,icmxs)*(G{k+1}(icmx,1)) ; 
     ET2_b(k) =  2*( G{k+1}(end,icmx) ./ ((1-xs(icmx))*G{k+1}(end,end)) ) *iG2(icmxs,icmxs)*(G{k+1}(icmx,1)) ; 
 end
     
 if k~=1
    ET_o(k) = 1./(c(k)+d(k))*(c(k)*ET_cw(k)+d(k)*ET_ccw(k-1));
    ET2_o(k) = 1./(c(k)+d(k))*(c(k)*ET2_cw(k)+d(k)*ET2_ccw(k-1));
 else
    ET_o(k) = 1./(c(k)+d(k))*(c(k)*ET_cw(k)); % ET_ccw not defined for state 1  
    ET2_o(k) = 1./(c(k)+d(k))*(c(k)*ET2_cw(k));
 end

 if (c(k) == 0) && (d(k) == 0)
    ET_o(k) = 0;
    ET2_o(k) = 0;
 end
     
 ES(k) = -1/(G{k+1}(1,1)+G{k}(end,end));  % mean of exponential distribution
 ES2(k) = 2/(G{k+1}(1,1)+G{k}(end,end))^2; % 2nd moment of exponential distribution 
 

 M2(k,k+1) = P(k,k+1)*(ET_f(k)+ES(k)); % mean of tau_{k,k+1}
 S2(k,k+1) = P(k,k+1)*(ET2_f(k)+ES2(k)+2*ET_f(k)*ES(k));
 M2(k,k) = P(k,k)*(ET_o(k)+ES(k)); % mean of tau_{0k}
 S2(k,k) = P(k,k)*(ET2_o(k)+ES2(k)+ 2*ET_o(k)*ES(k) );
 if k>1
    M2(k,k-1) = P(k,k-1)*(ET_b(k-1) + ES(k-1));
    S2(k,k-1) = P(k,k-1)*(ET2_b(k-1)+ES2(k-1)+2*ET_b(k-1)*ES(k-1));   
 end
end
 % Compute momments for tau
 
   iP = inv(eye(n)-P(1:end-1,1:end-1));
   R = [iP;zeros(1,n)];
  m1T = R*M2*ones(n+1,1); 
  m2T = R*S2*ones(n+1,1) + 2*(R*M2)^2*ones(n+1,1);  
  

  
  m1b = m1T(1);
  m2b = m2T(1);
  save test;
 
  
