# Supplementary material for: Transcriptional Regulation: Effects of Promoter Proximal Pausing on Speed, Synchrony and Reliability
Source: PLoS Comput Biol. 2011 May 12;7(5):e1001136. doi: 10.1371/journal.pcbi.1001136 (PMC3093350; doi:10.1371/journal.pcbi.1001136)
Supplement: Text S2 — Matlab code to implement the analyses described in the main text and outlined in detail in Text S1. (6.06 MB ZIP) [file pcbi.1001136.s008.zip › MarkovToolbox/SeriesDecomp_pdist.m]

%
%-------------------------------------------------------------------------%
%          Series Decomposition of High Degree Markov Chains              %
%-------------------------------------------------------------------------%
%    
%
% Alistair Boettiger                                   Date Begun: 04/06/09
% Levine Lab                                     Functional Since: 04/13/09
% Functionally Complete                             Last Modified: 11/01/09
%
%
% Notes: 
%   SeriesDecomp.m custom matlab function
%   Take pinchpoint decomposed markov assembly chains and compute first
%   passage times through the chain. Return full moment generating function.
%   This code is slower than SeriesDecomp.m approach if all you want are 
%   first and second moments, but is necessary if you want all the moments
%   or the pdf.  
%
% This function is called by:
%  model_CompFull2b_pdist.m
%  model_CompFull_pdist.m
%  model_CompFull.m 
% 
%% Inputs
% G -- Cell array of the submatrices decomposed around the pinch-points
%
%% Outputs
% v
% muT 1st moment for transition times (optional)
% sigmaT 2nd moment for transition times (optional)
%
% ------------- Compute LaPlace Transform of Transition Time ------------ % 
function [v] = SeriesDecomp_pdist(G)  

n = length(G)-1; % first box of G

% initialize variables
 x=cell(n+1,1); a = sym(zeros(n,1)); b = a; c= a; d=a; Ig=x;
 
% compute eigenvectors of the G_{-sf}^k sub-matrices indexed by k
% x_i = sum_{i~=s,f} x(s)_s (G_{-sf})^{-1}_{ij} G_{jf},  eq (41)
for k = 2:n+1 % k=1
    Ig{k} = inv(G{k}(2:end-1,2:end-1)); % invert G_{-sf}
    x{k} = [-(Ig{k}(:,:)*G{k}(2:end-1,end))',1]; % do sum over i as a matrix product. 
    % note that x^k_f = 1 by definition.  We've shortcut to that here
    %   This gives the vector x^k = {x_i} 
end
x{1} = [1,1]; % x{n+2} = [1,1]; % not needed 
%
% Compute transition probabilities to:   (eval equations (44)-(47))
%     (a) move forward and hit p_{k+1}  (w/o returning to p_k)
%     (b) drop back and hit p_{k-1}  (w/o returning to p_k)
%     (c) move forward but return to p_k (before hitting p_k+1) (excursion into X^{k+1})   
%     (d) drop back into X^{k} but return to p_k (before hitting p_k-1) (excursion into X^k}).                   
%
% note: p_k are the pinch points such that p_0 = s_{k=1} and p_n+1 = f_{k=n}
% We define P as the transition between pinch points so we want to stop the
% chain at each pinch point and ask which of the possabilities happens
% next, (a)-(d).

% sum only over i~=s,f, since x
for k=1:n  % k=0:n-1
    a(k) = -sum( G{k+1}(1,2:end)./( G{k+1}(1,1)+G{k}(end,end)).*x{k+1} );     % (39)
    b(k) = -sum( G{k}(end,1:end-1)./( G{k+1}(1,1)+G{k}(end,end)).*(1-x{k}) ); % (40)
    c(k) = -sum( G{k+1}(1,2:end)./( G{k+1}(1,1)+G{k}(end,end)).*(1-x{k+1}) ); % (41)
    d(k) = -sum( G{k}(end,1:end-1)./( G{k+1}(1,1)+G{k}(end,end)).*x{k} );     % (42)
end

% compute matrix P from a and b.
% substitute equations (39) and (40) into (26)
P = sym(zeros(n+1,n+1));  
P = P + diag(a,1); 
P = P + diag(b,-1);
P = P + diag(1-[a;0]-[0;b(1:end)]);
P(end,end-1:end) = [0,1];     % (26) 


%====================== Laplace Transform approach =======================%
% ~~~~~~~~~~~~~~~~~~~~~~~~~~~~~~~~~~~~~~~~~~~~~~~~~~~~~~~~~~~~~~~~~~~~~~ %
% Now compute transition time moments: 
%  
% E[exp(-lambda tau_{01})]= E[exp(-lambda tau_{->k})] + E[exp(-lambda S^0)]   
% E[exp(-lambda tau_{->k})] = (lambda (lambda I - G^k)^{-1})_{sf}
% E[exp(-lambda S^0)] = -G^k_{ss}/(lambda - G^k_{ss})  
%
% where
% E[exp(-lambda tau_{kk})]= 1/(c_k+d_k)*(c_k*E[exp(-lambda tau_cw^{k+1})]...
%    +d_k*E[exp(-lambda tau_ccw^{k})]   
% E[exp(-lambda tau_cw^{k+1})] = 
% ~~~~~~~~~~~~~~~~~~~~~~~~~~~~~~~~~~~~~~~~~~~~~~~~~~~~~~~~~~~~~~~~~~~~~~ %
%
% 
%  initialize new variables and data arrays
syms lambda;
phi = sym(ones(1,n)); phiL=phi; phiB=phi; phiF=phi;
expTf=phi; expTb = phi; expS = phi; expT_cw = phi; expT_ccw =phi;  
M = sym(zeros(n,n+1)); S = M; Z=M; 

% preinvert matrices 
Gi = cell(1,n+1); 
for k=1:n+1
        Gs = G{k}; % define G**
        f = length(Gs); 
        Gs(1,:) = sym(zeros(1,f));   
        Gs(end,:) = sym(zeros(1,f)); 
        Gi{k} = inv(lambda*eye(f)-Gs);
end

for k=1:n % exp[-\lambda \tau_{k,k+1}]   

  % Avoid Problems with divide by zero errors 
 mx = 1-[0,x{k+1}]';
 imx = (mx~=0); imx(1)=0; imx(end) = 0;  
 xs = [0,x{k+1}];
    
    
    % Additional time to leave the state in the first place    
        expS(k) = -(G{k+1}(1,1)+G{k}(end,end))/(lambda - G{k+1}(1,1)-G{k}(end,end));                                         
   %  compute component Laplace transforms for forward jumps  
   save test;   
       if isempty( G{k+1}(1,imx)) == 0  % just leave it as zero if this is empty
            % note, this is only a problem when G{k} is 2x2 (or smaller)
                 expTf(k)=  -lambda/G{k+1}(1,1)*G{k+1}(1,2:end-1)*(Gi{k+1}(2:end-1,end)./x{k+1}(1:end-1)'); %(43)    
                 expT_cw(k) =  -lambda/G{k+1}(1,1)*G{k+1}(1,imx)*(Gi{k+1}(imx,1)./(1-xs(imx)')); % eq (45) 
       end
       if isempty( G{k}(end,2:end-1) ) == 0
            if k~=1 % zero for dummy matrix at k=1; 
                expT_ccw(k) = -lambda/G{k}(end,end)*G{k}(end,2:end-1)*(Gi{k}(2:end-1,end)./x{k}(1:end-1)');  % eq (46) % corrected 
            end
            if k>1;
                expTb(k) = -lambda/G{k}(end,end)*G{k}(end,2:end-1)*(Gi{k}(2:end-1,1)./(1-x{k}(1:end-1)'));
            end
       end       
        phiF(k) = expTf(k)*expS(k); % Laplace transform of tau_{k,k+1}
        phip = diff(phiF(k),lambda);
        % now we can differentiate laplace transforms to get moments             
         M(k,k+1) = -P(k,k+1)*subs(phip,lambda,0); % mean of tau_{k,k+1}
         S(k,k+1) = P(k,k+1)*subs(diff(phip,lambda),lambda,0); % moment2 of tau_{k,k+1}
         Z(k,k+1) = P(k,k+1)*phiF(k);                                                   
save test;
              
  % computing \tau_{k,k} 
  % Loop excursions E[\exp(-\lambda \tau_{i,i})]
  %   clockwise / forward looping
  %      expT_cw(k) = -lambda/G{k+1}(1,1)*G{k+1}(1,2:end-1)*(Gi{k+1}(2:end-1,1)./(1-x{k+1}(1:end-1)')); % eq (45)   
     % % recall G is indexed from 2 on up to account for G_0-->G_1.  Chain of x is the chain of G
     %  % Here we are using matrix product to compute sum as usual     
     temp = c(k)+d(k);
    if  temp~=0
       phiL(k) = 1/(c(k)+d(k))*(c(k)*expT_cw(k)+d(k)*expT_ccw(k));  % eq (28)
    end
       phiL(k) = phiL(k)*expS(k); % following defintion in Theorem 3.1
       % now we can differentiate laplace transforms to get moments
       phip = diff(phiL(k),lambda);
       M(k,k) = -P(k,k)*subs(phip,lambda,0); % mean of tau_{0k}
       S(k,k) =  P(k,k)*subs(diff(phip,lambda),lambda,0); % moment2 of tau_{0k}
       Z(k,k) = phiL(k)*P(k,k);  
       % can compute with sum rather than differentiate
save test       
       % Backward Excursions
        if k>1 % computations only valid for lower diagnol 
            phiB(k) = expTb(k)*expS(k); % Laplace transform of tau_{k,k+1}
         %  compute component Laplace transforms for backward jumps  
            phip = diff(phiB(k-1),lambda);
        % now we can differentiate laplace transforms to get moments
          M(k,k-1) = -P(k,k-1)*subs(phip,lambda,0); % mean of tau_{k,k+1}
          S(k,k-1) =  P(k,k-1)*subs(diff(phip,lambda),lambda,0);
          Z(k,k-1) = phiB(k)*P(k,k-1);
        end
end
save test; 


  
  
%% Method A 
% Compute Laplace Transform of tau  
iZ = inv(eye(n) - Z(:,1:n));
v = iZ*Z(1:n,n+1);  % Laplace Transform of the pdf Tau 
temp = -diff(v,lambda);
muT = subs(temp,lambda,0);
sigmaT = -subs(diff(temp,lambda),lambda,0);

%% Method B
%  Compute transition moments from moment matrices M and Sigma
  iP = inv(eye(n)-P(1:end-1,1:end-1));
   R = [iP;zeros(1,n)];
  m1T = R*M*ones(n+1,1); 
  m2T = R*S*ones(n+1,1) + 2*(R*M)^2*ones(n+1,1); 
  
  muT = m1T(1);
  sigmaT = m2T(1);
  save test;
%  
